# Supplementary material for: Multifunctional Prussian-Blue-Based Hydrogel for Photothermal Antibacterial and Infected Wound Regeneration
Source: Polymers (Basel). 2026 Jul 9;18(14):1688. doi: 10.3390/polym18141688 (PMC13416061; doi:10.3390/polym18141688)
Supplement: Supplementary file 1 [file polymers-18-01688-s001.zip]

Archive with 1 entries (1 files):
- polymers-4322696-supplementary.pdf
